# Supplementary material for: Carbon Nanotubes Hybrid Hydrogels for Environmental Remediation: Evaluation of Adsorption Efficiency under Electric Field
Source: Molecules. 2021 Nov 19;26(22):7001. doi: 10.3390/molecules26227001 (PMC8625859; doi:10.3390/molecules26227001)
Supplement: Supplementary file 1 [file molecules-26-07001-s001.zip]

Archive with 1 entries (1 files):
- molecules-1426271-supplementary.pdf
